# Supplementary material for: Sapienic Acid Metabolism Influences Membrane Plasticity and Protein Signaling in Breast Cancer Cell Lines
Source: Cells. 2022 Jan 11;11(2):225. doi: 10.3390/cells11020225 (PMC8773705; doi:10.3390/cells11020225)
Supplement: Supplementary file 1 [file cells-11-00225-s001.zip]

Archive with 1 entries (1 files):
- cells-1530386-supplementary.pdf
